# Supplementary material for: Optimization of Hemoglobin Encapsulation within PLGA Nanoparticles and Their Investigation as Potential Oxygen Carriers
Source: Pharmaceutics. 2021 Nov 18;13(11):1958. doi: 10.3390/pharmaceutics13111958 (PMC8619773; doi:10.3390/pharmaceutics13111958)
Supplement: Supplementary file 1 [file pharmaceutics-13-01958-s001.zip]

Archive with 1 entries (1 files):
- pharmaceutics-1382992-SM-layout.pdf
